# Supplementary material for: Delineating the Central Anatolia Transition Zone (CATZ): Constraints from Integrated Geodetic (GNSS/InSAR) and Seismic Data
Source: Sensors (Basel). 2026 Jan 12;26(2):505. doi: 10.3390/s26020505 (PMC12846039; doi:10.3390/s26020505)
Supplement: Supplementary file 1 [file sensors-26-00505-s001.zip]

Archive with 1 entries (1 files):
- sensors-4027515-supplementary.pdf
